# Supplementary material for: Influence of Annealing on Mechanical Behavior of Alumina-Tantala Nanolaminates
Source: Materials (Basel). 2023 Apr 19;16(8):3207. doi: 10.3390/ma16083207 (PMC10143553; doi:10.3390/ma16083207)
Supplement: Supplementary file 1 [file materials-16-03207-s001.zip]

Archive with 1 entries (1 files):
- materials-2340791-supplementary.pdf
